# Supplementary material for: Genome-wide identification and expression analysis of the MADS-box gene family during female and male flower development in Juglans mandshurica
Source: Front Plant Sci. 2022 Nov 1;13:1020706. doi: 10.3389/fpls.2022.1020706 (PMC9664150; doi:10.3389/fpls.2022.1020706)
Supplement: Supplementary file 1 [file DataSheet_1.xlsx]

## Sheet: Sheet1
Table S1. Basic information of the MADS-box genes in Juglans mandshurica.
Gene Name	Gene ID	Number of amino acids (AA)	Molecular weight (MW)	Theoretical Pi (pI)	CDS Length	SL	Chromosome	Type
JmMADS1	rna-Jman001T0049900.1	218	25295	9.35	657	Nucleus.	1	typeⅡ
JmMADS2	rna-Jman001T0049700.1	261	29738.6	8.84	786	Nucleus.	1	typeⅡ
JmMADS3	rna-Jman002T0336400.1	165	18757.6	8.56	498	Nucleus.	2	typeⅡ
JmMADS4	rna-Jman002T0272700.1	275	31288	9	828	Nucleus.	2	typeⅡ
JmMADS5	rna-Jman002T0254000.1	208	23996.9	8.5	627	Nucleus.	2	typeⅡ
JmMADS6	rna-Jman002T0298500.1	157	18578	5.19	474	Nucleus.	2	typeⅡ
JmMADS7	rna-Jman002T0290600.1	339	39163.8	8.79	1020	Nucleus.	2	typeⅠ
JmMADS8	rna-Jman002T0298400.1	151	17196.2	10.06	456	Nucleus.	2	typeⅡ
JmMADS9	rna-Jman002T0336500.1	61	7082.24	9.93	186	Nucleus.	2	typeⅡ
JmMADS10	rna-Jman002T0337200.1	84	9460.28	9.72	255	Nucleus.	2	typeⅡ
JmMADS11	rna-Jman002T0272600.1	243	27901.6	8.68	732	Nucleus.	2	typeⅡ
JmMADS12	rna-Jman003T0133100.1	351	40003.1	6.07	1056	Nucleus.	3	typeⅡ
JmMADS13	rna-Jman003T0104000.1	189	21640.6	8.38	570	Nucleus.	3	typeⅡ
JmMADS14	rna-Jman003T0263200.1	85	9791.4	9.82	258	Nucleus.	3	typeⅡ
JmMADS15	rna-Jman003T0022200.1	227	25540.5	9.83	684	Nucleus.	3	typeⅠ
JmMADS16	rna-Jman003T0120500.1	233	26903.8	9.06	702	Nucleus.	3	typeⅡ
JmMADS17	rna-Jman003T0189700.1	231	27073.7	6.01	696	Nucleus.	3	typeⅡ
JmMADS18	rna-Jman003T0027500.1	77	8562.04	11.64	234	Nucleus.	3	typeⅡ
JmMADS19	rna-Jman003T0026800.1	116	13538.3	5.64	351	Nucleus.	3	typeⅡ
JmMADS20	rna-Jman003T0120400.1	260	30035.3	9.23	783	Nucleus.	3	typeⅡ
JmMADS21	rna-Jman003T0029700.1	220	25110	6.77	663	Nucleus.	3	typeⅡ
JmMADS22	rna-Jman004T0007500.1	205	24158.8	10.06	618	Nucleus.	4	typeⅠ
JmMADS23	rna-Jman004T0201100.1	206	23863.5	9.61	621	Nucleus.	4	typeⅡ
JmMADS24	rna-Jman004T0070700.1	248	28700.7	8.73	747	Nucleus.	4	typeⅡ
JmMADS25	rna-Jman004T0070000.1	247	27965.8	5.61	744	Nucleus.	4	typeⅡ
JmMADS26	rna-Jman005T0048300.1	226	25966.9	9.4	681	Nucleus.	5	typeⅡ
JmMADS27	rna-Jman005T0210300.1	224	26057.8	9.45	675	Nucleus.	5	typeⅡ
JmMADS28	rna-Jman005T0053900.1	228	25665	6.13	687	Nucleus.	5	typeⅡ
JmMADS29	rna-Jman005T0221900.1	227	25521.4	5.91	684	Nucleus.	5	typeⅡ
JmMADS30	rna-Jman005T0044200.1	192	20769.8	8.37	579	Nucleus.	5	typeⅠ
JmMADS31	rna-Jman005T0218100.1	241	27883.8	9.91	726	Nucleus.	5	typeⅡ
JmMADS32	rna-Jman005T0044300.1	179	19425.3	6.09	540	Nucleus.	5	typeⅠ
JmMADS33	rna-Jman006T0088600.1	373	42666.5	6.12	1122	Nucleus.	6	typeⅠ
JmMADS34	rna-Jman006T0073000.1	209	24114.7	8.37	630	Nucleus.	6	typeⅡ
JmMADS35	rna-Jman006T0037300.1	203	23779.5	5.96	612	Nucleus.	6	typeⅡ
JmMADS36	rna-Jman006T0073200.1	192	22439	9.6	579	Nucleus.	6	typeⅡ
JmMADS37	rna-Jman006T0053200.1	176	20012.7	8.82	531	Nucleus.	6	typeⅡ
JmMADS38	rna-Jman006T0097900.1	249	27990.5	5.99	750	Nucleus.	6	typeⅠ
JmMADS39	rna-Jman006T0054000.1	387	42203.8	9.75	1164	Nucleus.	6	typeⅡ
JmMADS40	rna-Jman006T0053500.1	85	9681.58	10.94	258	Nucleus.	6	typeⅡ
JmMADS41	rna-Jman007T0029700.1	203	23532.8	6.62	612	Nucleus.	7	typeⅡ
JmMADS42	rna-Jman008T0192100.1	274	32138.2	6.56	825	Nucleus.	8	typeⅡ
JmMADS43	rna-Jman008T0250600.1	381	40635	8.72	1146	Nucleus.	8	typeⅠ
JmMADS44	rna-Jman008T0141100.1	233	25810	6.97	702	Nucleus.	8	typeⅠ
JmMADS45	rna-Jman008T0232200.1	285	32925.5	8.72	858	Nucleus.	8	typeⅡ
JmMADS46	rna-Jman009T0107200.1	190	21037.4	9.97	573	Nucleus.	9	typeⅠ
JmMADS47	rna-Jman009T0114300.1	246	28126	9.48	741	Nucleus.	9	typeⅡ
JmMADS48	rna-Jman010T0035000.1	211	24422	9.32	636	Nucleus.	10	typeⅡ
JmMADS49	rna-Jman011T0084600.1	248	29011.2	7.7	747	Nucleus.	11	typeⅡ
JmMADS50	rna-Jman011T0124000.1	365	41506.4	8.06	1098	Nucleus.	11	typeⅠ
JmMADS51	rna-Jman011T0200700.1	171	19907.9	9.3	516	Nucleus.	11	typeⅡ
JmMADS52	rna-Jman011T0203000.1	179	20836.9	9.11	540	Nucleus.	11	typeⅡ
JmMADS53	rna-Jman011T0205600.1	238	26510.4	9.62	717	Nucleus.	11	typeⅠ
JmMADS54	rna-Jman011T0145000.1	247	28105.9	7.7	744	Nucleus.	11	typeⅡ
JmMADS55	rna-Jman011T0133000.1	211	24192.5	9.36	636	Nucleus.	11	typeⅡ
JmMADS56	rna-Jman011T0205500.1	293	32047.6	5.52	882	Nucleus.	11	typeⅠ
JmMADS57	rna-Jman012T0043600.1	204	23815.8	5.37	615	Nucleus.	12	typeⅠ
JmMADS58	rna-Jman012T0048000.1	310	33706.4	5.45	933	Nucleus.	12	typeⅠ
JmMADS59	rna-Jman012T0019200.1	269	30836.2	8.96	810	Nucleus.	12	typeⅠ
JmMADS60	rna-Jman012T0044000.1	204	23839.9	5.68	615	Nucleus.	12	typeⅠ
JmMADS61	rna-Jman013T0045200.1	211	24218.5	9.21	636	Nucleus.	13	typeⅡ
JmMADS62	rna-Jman013T0152000.1	229	25720.5	5.92	690	Nucleus.	13	typeⅡ
JmMADS63	rna-Jman013T0034200.1	264	30726	8.68	795	Nucleus.	13	typeⅡ
JmMADS64	rna-Jman014T0043100.1	225	25794.5	9.05	678	Nucleus.	14	typeⅡ
JmMADS65	rna-Jman014T0160000.1	181	21241.5	9.51	546	Nucleus.	14	typeⅡ
JmMADS66	rna-Jman015T0146300.1	201	22924.3	5.94	606	Nucleus.	15	typeⅠ
JmMADS67	rna-Jman015T0155500.1	255	29002	5.95	768	Nucleus.	15	typeⅡ

## Sheet: Sheet2
Table S2. Tandemly duplicated of the MADS-box genes in Juglans mandshurica.
Gene ID	Gene name
rna-Jman005T0044200.1, rna-Jman005T0044300.1	JmMADS30,JmMADS32
rna-Jman011T0205600.1, rna-Jman011T0205500.1	JmMADS53,JmMADS56

## Sheet: Sheet3
Table S3. Statistics of differentially expressed genes encoding transcription factors in female flowers
Gene Name	FS1	FS2	FS3
JmMADS1	27.21	5.87	2.34667
JmMADS2	0.413333	18.9533	50.82
JmMADS4	1.28667	70.0567	49.4733
JmMADS5	18.01	4.25	2.27667
JmMADS11	0.256667	55.3667	75.9467
JmMADS13	0.05	9.50667	10.1667
JmMADS16	0.136667	31.55	17.8367
JmMADS20	1.58667	89.3033	87.5433
JmMADS21	34.36	18.45	12.6133
JmMADS22	0.0166667	1.03667	0.376667
JmMADS23	8.70333	1.33667	2.34
JmMADS24	3.09	65.6033	43.2367
JmMADS25	0.0466667	3.65	1.87
JmMADS27	5.02	14.28	30.95
JmMADS28	34.0933	24.0533	9.23333
JmMADS29	22.97	1.09667	0.583333
JmMADS34	20.0367	3.36667	3.47
JmMADS39	0.0133333	6.13	9.76333
JmMADS42	0.26	3.85667	3.14667
JmMADS47	0.646667	95.7067	117.293
JmMADS48	38.2833	16.73	10.85
JmMADS54	0.1	30	46.66
JmMADS55	0.943333	117	92.77
JmMADS58	0.153333	0.546667	3.6
JmMADS61	0.883333	13.6433	30.8
JmMADS62	53.71	5.44333	9.86
JmMADS63	2.19667	5.99333	4.80667
JmMADS64	6.71333	2.52667	1.86667
JmMADS65	2.63	13.8133	9.59667
JmMADS67	0.11	1.54667	1.61667

## Sheet: Sheet4
Table S4. Statistics of differentially expressed genes encoding transcription factors in male flowers
Gene Name	MS1	MS2	MS3
JmMADS1	1.2	0.806667	3.73667
JmMADS4	22.9967	6.21	3.82667
JmMADS12	3.03667	7.24333	9.40333
JmMADS20	90.88	23.5367	17.8433
JmMADS22	0.305	0.04	0.06
JmMADS23	1.79	2.78333	3.45
JmMADS24	30.09	15.19	6.63
JmMADS25	2.60667	3.14667	5.4
JmMADS28	2.85667	2.01667	0.42
JmMADS29	0.01	0.28	1.44333
JmMADS34	2.18333	3.24	9.80667
JmMADS36	6.16	4.46667	8.42667
JmMADS38	0.146667	0.333333	238.123
JmMADS40	18.6633	3.99667	1.95667
JmMADS41	296.33	392.83	522.873
JmMADS47	59.39	56.4933	114.857
JmMADS50	2.45333	5	16.26
JmMADS54	22.6533	35.77	39.44
JmMADS55	41.82	15.42	10.6767
JmMADS57	0	8.92667	1.84
JmMADS62	0.583333	2.51333	0.923333
JmMADS63	3.12667	1.51333	3.18333
JmMADS65	13.78	5.01333	1.76
JmMADS66	0.0266667	0.0266667	26.11
JmMADS67	10.6167	5.58	9.63333
JmMADS37	30.4533	7.46667	112.373

## Sheet: Sheet5
Table S5. Primer sequences of J. mandshurica.
Gnene Name	Forward primer sequence (F)	Reverse primer sequence (R)
18s RNA	GAGGTAGCTTCGGGCGCAACT	GCAGGTTAGCGAAATGCGATAC
JmMADS58	GGTTACTTCTACGATGGGTCTG	ATGGTTGTGGTACTGGAGTTG
JmMADS61	CTGTAGTGGTCAAAAGCAACG	CGGGTAATGGATGTTGAAAGTG
JmMADS67	CTCTCTCACGCCTCTTTATCTTC	TTTTGGGTTCCCTGTTAAACTTG
JmMADS11	AGACCTAGTCCCTCGTATTCC	TTACGATCACTGTCATGCCG
JmMADS54	TTCGTTCTAATCCCCTGCTTC	GAGGGTTATGGAGGTGCTTG
JmMADS39	ACCGAACTGTCCTTAAACCC	GTAGGCTGTTGAATATTGATCGTG
JmMADS29	AAGTGGAAAGTGCTCAGGTAG	ATCTGCTTTCCGTACATCCATAG
JmMADS25	AGAAAAGATACACTGCCGAGG	ATGTCAGTTGGGCGTCAG
JmMADS34	CAACGGCACCATAAACCAATG	CTGTGAAGCTGGAATTTGCG
JmMADS38	AAACGACCTCTTCCACTCTTC	GAGGACAAGAGATGCGAAGG
JmMADS66	AAAGTGTGAGAAGGCAGGG	CGCTCTCCTAGTCTTTGTTCAC
